# Supplementary material for: The Early Methionine Supplementation of Ewe Lambs (F0) Modifies Meat Quality Traits of the Progeny (F1, Male Fattening Lambs)
Source: Animals (Basel). 2025 Apr 30;15(9):1290. doi: 10.3390/ani15091290 (PMC12071116; doi:10.3390/ani15091290)
Supplement: Supplementary file 1 [file animals-15-01290-s001.zip]

Archive with 2 entries (2 files):
- animals-3579777-supplementary figure.pdf
- animals-3579777-supplementary table.pdf
